# Supplementary material for: ATM phosphorylates the FATC domain of DNA-PKcs at threonine 4102 to promote non-homologous end joining
Source: Nucleic Acids Res. 2023 Jun 13;51(13):6770–83. doi: 10.1093/nar/gkad505 (PMC10359628; doi:10.1093/nar/gkad505)
Supplement: gkad505_Supplemental_Files [file gkad505_supplemental_files.zip]

Archive with 2 entries (2 files):
- Supplementary figures-Rev.pdf
- Supplementary Table S1.pdf
